# Supplementary material for: Exploring Families’ Acceptance of Wearable Activity Trackers: A Mixed-Methods Study
Source: Int J Environ Res Public Health. 2022 Mar 15;19(6):3472. doi: 10.3390/ijerph19063472 (PMC8950917; doi:10.3390/ijerph19063472)
Supplement: Supplementary file 1 [file ijerph-19-03472-s001.zip]

Archive with 5 entries (5 files):
- Creaser_Supplementary material 2.pdf
- Creaser_Supplementary material 3.pdf
- Creaser_Supplementary material 4.pdf
- Creaser_Supplementary matieral 5.pdf
- Creaser_Supplemetary material 1.pdf
